# Supplementary material for: Gut Microbiota Modulation by Inulin Improves Metabolism and Ovarian Function in Polycystic Ovary Syndrome
Source: Adv Sci (Weinh). 2025 Apr 7;12(20):2412558. doi: 10.1002/advs.202412558 (PMC12120758; doi:10.1002/advs.202412558)
Supplement: Supplementary file 2 — Supplementary Table [file ADVS-12-2412558-s002.xlsx]

## Sheet: network_node
Id	CAG	Abundance
s__Absicoccus_porci	CAG1	60.7864
s__Acetatifactor_aquisgranensis	CAG2	1079.18
s__Acetatifactor_muris	CAG2	1409.48
s__Acetitomaculum_ruminis	CAG1	7.25741
s__Acinetobacter_sp._25977_7	CAG8	5.71845
s__Acinetobacter_sp._BIT-DXN8	CAG1	7.68209
s__Actinobacteria_bacterium_66_15	CAG10	57.8958
s__Acutalibacter_muris	CAG11	913.249
s__Acutalibacter_sp._1XD8-33	CAG11	785.29
s__Acutalibacter_sp._1XD8-36	CAG11	279.819
s__Adlercreutzia_caecimuris	CAG12	1573.44
s__Adlercreutzia_equolifaciens	CAG5	114.926
s__Adlercreutzia_mucosicola	CAG12	533.315
s__Adlercreutzia_murintestinalis	CAG10	46.8992
s__Adlercreutzia_muris	CAG5	737.985
s__Adlercreutzia_sp._JBNU-10	CAG13	44.9789
s__Adlercreutzia_sp._ZJ154	CAG8	10.0531
s__Adlercreutzia_sp._ZJ242	CAG8	6.17599
s__Adlercreutzia_sp._ZJ304	CAG10	11.2467
s__Adlercreutzia_sp._ZJ473	CAG8	8.85978
s__Agathobaculum_desmolans	CAG12	13.1211
s__Akkermansia_muciniphila	CAG10	26160.4
s__Akkermansia_muciniphila_CAG154	CAG10	281.43
s__Akkermansia_sp._54_46	CAG10	14.5419
s__Akkermansia_sp._BIOML-A66	CAG10	16.271
s__Akkermansia_sp._CAG344	CAG10	47.6842
s__Algoriella_xinjiangensis	CAG16	203.001
s__Alistipes_communis	CAG12	222.381
s__Alistipes_dispar	CAG10	19.6339
s__Alistipes_finegoldii	CAG12	94.8211
s__Alistipes_finegoldii_CAG68	CAG17	23.4336
s__Alistipes_ihumii	CAG10	268.533
s__Alistipes_indistinctus	CAG10	197.912
s__Alistipes_megaguti	CAG10	35.6981
s__Alistipes_montrealensis	CAG10	7.91446
s__Alistipes_muris	CAG10	1235.81
s__Alistipes_onderdonkii	CAG10	74.1587
s__Alistipes_provencensis	CAG18	37.6704
s__Alistipes_putredinis	CAG12	69.8706
s__Alistipes_senegalensis	CAG12	117.087
s__Alistipes_shahii	CAG19	64.8712
s__Alistipes_sp.	CAG20	352.998
s__Alistipes_sp._An66	CAG21	20.8654
s__Alistipes_sp._CAG157	CAG10	31.051
s__Alistipes_sp._CAG268	CAG10	28.2071
s__Alistipes_sp._CAG514	CAG22	11.9716
s__Alistipes_sp._CAG831	CAG12	22.2796
s__Alistipes_sp._CHKCI003	CAG10	192.118
s__Alistipes_sp._D31t1_170403_E11	CAG10	31.0777
s__Alistipes_sp._HGB5	CAG16	42.8564
s__Alistipes_sp._Marseille-P5061	CAG10	7.74809
s__Alistipes_timonensis	CAG10	136.842
s__Alitiscatomonas_aceti	CAG2	8.72925
s__Allobaculum_fili	CAG1	152.385
s__Allobaculum_mucilyticum	CAG1	292.93
s__Allobaculum_sp._Allo2	CAG1	17.9043
s__Allobaculum_stercoricanis	CAG1	197.325
s__Amedibacillus_dolichus	CAG1	280.962
s__Amedibacterium_intestinale	CAG3	11.9342
s__Aminipila_butyrica	CAG2	10.8022
s__Anaerobutyricum_hallii	CAG23	41.6841
s__Anaerocaecibacter_muris	CAG24	209.02
s__Anaerocolumna_aminovalerica	CAG25	9.35009
s__Anaerocolumna_xylanovorans	CAG26	45.7228
s__Anaerofilum_sp._An201	CAG20	11.0024
s__Anaerofustis_stercorihominis	CAG26	31.0152
s__Anaerolactibacter_massiliensis	CAG1	12.2073
s__Anaeromassilibacillus_senegalensis	CAG27	12.9582
s__Anaeromassilibacillus_sp._1001302B_160321_C8	CAG1	9.72686
s__Anaeromassilibacillus_sp._An250	CAG1	11.5495
s__Anaerorhabdus_furcosa	CAG1	10.1073
s__Anaerosacchariphilus_polymeriproducens	CAG24	11.7023
s__Anaerosporobacter_mobilis	CAG29	7.38097
s__Anaerostipes_butyraticus	CAG26	15.17
s__Anaerostipes_caccae	CAG12	102.295
s__Anaerostipes_hominis	CAG16	7.61316
s__Anaerostipes_sp._992a	CAG24	8.0056
s__Anaerotignum_lactatifermentans	CAG12	52.0846
s__Anaerotruncus_colihominis	CAG2	1054.89
s__Anaerotruncus_sp._1XD22-93	CAG2	414.771
s__Anaerotruncus_sp._1XD42-93	CAG27	87.7987
s__Anaerotruncus_sp._AF02-27	CAG2	8.98816
s__Anaerotruncus_sp._G32012	CAG2	1239.26
s__Anaerotruncus_sp._X29	CAG2	666.426
s__Aneurinibacillus_aneurinilyticus	CAG27	19.3111
s__Aneurinibacillus_migulanus	CAG1	22.9752
s__Angelakisella_massiliensis	CAG1	8.16454
s__Atopobiaceae_bacterium_P1	CAG1	110.651
s__Azospirillum_sp.	CAG20	25.0926
s__Azospirillum_sp._47_25	CAG20	39.5912
s__Azospirillum_sp._CAG260	CAG20	23.3917
s__Bacilliculturomica_massiliensis	CAG16	26.5343
s__Bacillota_bacterium	CAG1	36.374
s__Bacillus_cereus	CAG17	27.9337
s__Bacillus_sp._B14905	CAG1	13.4861
s__Bacillus_stratosphericus	CAG12	29.0204
s__Bacillus_subtilis	CAG31	114.667
s__Bacteroidaceae_bacterium	CAG19	1058.94
s__Bacteroidales_bacterium	CAG12	754.675
s__Bacteroidales_bacterium_43_36	CAG12	735.658
s__Bacteroidales_bacterium_52_46	CAG16	1234.56
s__Bacteroidales_bacterium_KA00251	CAG29	6.02169
s__Bacteroides_acidifaciens	CAG20	68793.1
s__Bacteroides_bouchesdurhonensis	CAG12	41.2636
s__Bacteroides_caccae	CAG17	757.984
s__Bacteroides_caccae_CAG21	CAG20	38.3278
s__Bacteroides_caecigallinarum	CAG19	64.894
s__Bacteroides_caecimuris	CAG17	4149.14
s__Bacteroides_cellulosilyticus	CAG12	279.961
s__Bacteroides_clarus	CAG19	155.339
s__Bacteroides_clarus_CAG160	CAG26	16.3952
s__Bacteroides_congonensis	CAG17	619.163
s__Bacteroides_coprocola_CAG162	CAG21	7.47427
s__Bacteroides_cutis	CAG10	14.5264
s__Bacteroides_eggerthii	CAG12	132.401
s__Bacteroides_faecalis	CAG21	10.8173
s__Bacteroides_faecichinchillae	CAG10	79.5899
s__Bacteroides_faecis	CAG17	89.1001
s__Bacteroides_faecis_CAG32	CAG20	32.1735
s__Bacteroides_faecium	CAG17	83.1582
s__Bacteroides_finegoldii	CAG17	253.008
s__Bacteroides_finegoldii_CAG203	CAG20	22.6414
s__Bacteroides_fluxus	CAG16	62.7707
s__Bacteroides_fragilis	CAG16	756.284
s__Bacteroides_fragilis_CAG47	CAG20	10.579
s__Bacteroides_gallinarum	CAG10	38.4637
s__Bacteroides_helcogenes	CAG19	24.1514
s__Bacteroides_heparinolyticus	CAG12	47.85
s__Bacteroides_humanifaecis	CAG20	5.09462
s__Bacteroides_ilei	CAG12	90.5058
s__Bacteroides_intestinalis	CAG12	149.997
s__Bacteroides_intestinalis_CAG564	CAG16	23.1881
s__Bacteroides_mediterraneensis	CAG10	12.7661
s__Bacteroides_muris_ex_Afrizal_et_al._2022	CAG12	1048.68
s__Bacteroides_muris_ex_Fokt_et_al._2023	CAG16	435.874
s__Bacteroides_ndongoniae	CAG12	32.3417
s__Bacteroides_nordii	CAG12	91.2003
s__Bacteroides_oleiciplenus	CAG16	57.6792
s__Bacteroides_ovatus	CAG17	1811.61
s__Bacteroides_plebeius_CAG211	CAG20	20.9253
s__Bacteroides_pyogenes	CAG12	54.4545
s__Bacteroides_rodentium	CAG29	7.29618
s__Bacteroides_salyersiae	CAG12	111.763
s__Bacteroides_sp._14A	CAG12	20.327
s__Bacteroides_sp._1_1_14	CAG17	24.9086
s__Bacteroides_sp._1_1_30	CAG14	10.103
s__Bacteroides_sp._224	CAG21	6.46768
s__Bacteroides_sp._2_1_22	CAG17	169.993
s__Bacteroides_sp._2_1_33B	CAG12	24.2895
s__Bacteroides_sp._2_2_4	CAG17	22.3276
s__Bacteroides_sp._3_1_13	CAG20	38.4929
s__Bacteroides_sp._3_1_19	CAG15	6.72913
s__Bacteroides_sp._3_1_23	CAG20	89.3602
s__Bacteroides_sp._3_1_33FAA	CAG16	95.9758
s__Bacteroides_sp._3_1_40A	CAG17	52.4979
s__Bacteroides_sp._43_108	CAG12	43.6786
s__Bacteroides_sp._44_46	CAG17	27.4877
s__Bacteroides_sp._4_1_36	CAG12	7.60969
s__Bacteroides_sp._AF33-23	CAG12	234.479
s__Bacteroides_sp._AM22-3LB	CAG17	39.1033
s__Bacteroides_sp._AM25-34	CAG17	5.52171
s__Bacteroides_sp._AM32-11AC	CAG18	64.2551
s__Bacteroides_sp._AM41-16	CAG20	40.7799
s__Bacteroides_sp._BFG-257	CAG21	11.058
s__Bacteroides_sp._CAG1076	CAG10	5.20153
s__Bacteroides_sp._CAG443	CAG16	85.986
s__Bacteroides_sp._CAG530	CAG12	48.1733
s__Bacteroides_sp._CAG598	CAG18	38.2916
s__Bacteroides_sp._CAG709	CAG3	8.62832
s__Bacteroides_sp._CAG714	CAG17	55.4904
s__Bacteroides_sp._CAG754	CAG20	244.501
s__Bacteroides_sp._CAG770	CAG22	13.5969
s__Bacteroides_sp._CAG927	CAG12	508.972
s__Bacteroides_sp._CAG98	CAG18	33.0991
s__Bacteroides_sp._D1	CAG20	43.2105
s__Bacteroides_sp._ET225	CAG12	38.9849
s__Bacteroides_sp._ET336	CAG18	39.9091
s__Bacteroides_sp._ET71	CAG21	9.47148
s__Bacteroides_sp._GM023	CAG17	15.3244
s__Bacteroides_sp._HMSC067B03	CAG20	26.2362
s__Bacteroides_sp._HMSC073E02	CAG20	15.2793
s__Bacteroides_sp._L10-4	CAG16	426.344
s__Bacteroides_stercorirosoris	CAG12	39.3796
s__Bacteroides_stercoris	CAG12	476.938
s__Bacteroides_stercoris_CAG120	CAG19	5.20959
s__Bacteroides_thetaiotaomicron	CAG16	1208.5
s__Bacteroides_timonensis	CAG17	70.6753
s__Bacteroides_uniformis	CAG12	860.592
s__Bacteroides_uniformis_CAG3	CAG2	19.3318
s__Bacteroides_xylanisolvens	CAG17	880.77
s__Bacteroides_zhangwenhongii	CAG16	46.1489
s__Bacteroides_zoogleoformans	CAG17	18.8424
s__Bacteroidetes_bacterium_ADurb.Bin174	CAG12	82.0709
s__Bacteroidia_bacterium	CAG12	155.856
s__Bacteroidia_bacterium_43-41	CAG12	57.4049
s__Bacteroidota_bacterium	CAG12	23.4229
s__Bariatricus_massiliensis	CAG23	75.3412
s__Barnesiella_intestinihominis	CAG16	376.402
s__Barnesiella_sp._An22	CAG19	31.9788
s__Barnesiella_sp._CU968	CAG12	2183.4
s__Barnesiella_sp._ET7	CAG21	4.97086
s__Barnesiella_sp._GGCC_0306	CAG10	5.73943
s__Barnesiella_sp._WM24	CAG12	1812.5
s__Barnesiella_viscericola	CAG16	42.8157
s__Beduini_massiliensis	CAG33	38.5235
s__Bianquea_renquensis	CAG21	9.55789
s__Bifidobacterium_adolescentis	CAG12	93.1747
s__Bifidobacterium_animalis	CAG12	77.358
s__Bifidobacterium_aquikefiri	CAG10	14.1432
s__Bifidobacterium_breve	CAG12	31.4667
s__Bifidobacterium_castoris	CAG1	3.69401
s__Bifidobacterium_longum	CAG16	46.6087
s__Bifidobacterium_pseudolongum	CAG16	861.919
s__Bilophila_sp._4_1_30	CAG9	190.358
s__Bilophila_wadsworthia	CAG9	495.531
s__Bittarella_massiliensis	CAG2	11.9655
s__Blautia_ammoniilytica	CAG1	8.17115
s__Blautia_caecimuris	CAG14	146.806
s__Blautia_coccoides	CAG2	98.4293
s__Blautia_faecis	CAG1	14.8195
s__Blautia_glucerasea	CAG19	17.4292
s__Blautia_hydrogenotrophica	CAG1	30.8789
s__Blautia_marasmi	CAG27	17.6156
s__Blautia_massiliensis	CAG26	15.1024
s__Blautia_obeum	CAG19	175.344
s__Blautia_producta	CAG23	64.8497
s__Blautia_pseudococcoides	CAG19	30.3609
s__Blautia_sp._AF25-12LB	CAG32	61.487
s__Blautia_sp._AM28-36	CAG2	37.6784
s__Blautia_sp._CAG257	CAG21	57.2513
s__Blautia_sp._M29	CAG24	8.29231
s__Blautia_stercoris	CAG1	5.94044
s__Blautia_wexlerae	CAG12	99.3667
s__Breznakia_blatticola	CAG1	7.99757
s__Bullifex_porci	CAG1	7.39653
s__Burkholderiales_bacterium	CAG20	43.1523
s__Burkholderiales_bacterium_1_1_47	CAG20	101.321
s__Burkholderiales_bacterium_YL45	CAG19	16.6797
s__Butyricicoccus_faecihominis	CAG19	10.078
s__Butyricicoccus_porcorum	CAG26	12.621
s__Butyricicoccus_pullicaecorum	CAG27	38.4508
s__Butyricicoccus_sp._1XD8-22	CAG27	1000.28
s__Butyricicoccus_sp._AM78-15b2TA	CAG32	9.99328
s__Butyricimonas_faecihominis	CAG8	29.7947
s__Butyricimonas_paravirosa	CAG15	50.764
s__Butyricimonas_sp._An62	CAG8	10.5782
s__Butyricimonas_sp._Marseille-P3923	CAG10	47.4689
s__Butyricimonas_sp._NSJ-56	CAG15	47.3412
s__Butyricimonas_synergistica	CAG12	57.27
s__Butyricimonas_virosa	CAG10	109.651
s__Butyrivibrio_crossotus	CAG14	9.66671
s__Butyrivibrio_sp._INlla18	CAG1	8.07633
s__Calorimonas_adulescens	CAG32	12.2806
s__Caminicella_sporogenes	CAG24	7.55299
s__Candidatus_Amulumruptor_caecigallinarius	CAG12	153.145
s__Candidatus_Desulfosporosinus_infrequens	CAG19	25.6888
s__Candidatus_Phytoplasma_australiense	CAG19	10.5268
s__Candidatus_Stoquefichus_sp._SB1	CAG37	35.4869
s__Caniella_muris	CAG5	81.0561
s__Catenibacterium_mitsuokai	CAG1	76.9529
s__Catenisphaera_adipataccumulans	CAG1	15.8705
s__Chlamydia_abortus	CAG7	5953.55
s__Chlamydia_trachomatis	CAG7	267.472
s__Chloroflexota_bacterium	CAG26	7.62565
s__Chordicoccus_furentiruminis	CAG21	27.0634
s__Christensenella_hongkongensis	CAG1	10.9798
s__Christensenella_intestinihominis	CAG1	26.1186
s__Christensenella_minuta	CAG1	75.9087
s__Christensenella_sp._NSJ-35	CAG1	166.943
s__Christensenellaceae_bacterium	CAG3	8.47589
s__Chryseobacterium_lathyri	CAG12	17.9624
s__Clostridia_bacterium	CAG2	45.9765
s__Clostridiales_bacterium	CAG29	282.001
s__Clostridiales_bacterium_1_7_47FAA	CAG7	65.3792
s__Clostridiales_bacterium_36_14	CAG10	13.1584
s__Clostridiales_bacterium_41_12_two_minus	CAG16	8.06313
s__Clostridiales_bacterium_42_27	CAG2	20.1417
s__Clostridiales_bacterium_59_14	CAG27	9.58989
s__Clostridiales_bacterium_AM23-16LB	CAG2	62.6187
s__Clostridiales_bacterium_CHKCI001	CAG14	16.388
s__Clostridiales_bacterium_CHKCI006	CAG33	274.088
s__Clostridioides_difficile	CAG12	424.6
s__Clostridium_clostridioforme_CAG511	CAG32	10.7547
s__Clostridium_hathewayi_CAG224	CAG1	8.46958
s__Clostridium_hylemonae	CAG14	48.714
s__Clostridium_innocuum	CAG12	89.3597
s__Clostridium_leptum	CAG31	141.336
s__Clostridium_magnum	CAG10	7.23119
s__Clostridium_methoxybenzovorans	CAG19	46.2641
s__Clostridium_methylpentosum	CAG27	75.3844
s__Clostridium_nexile	CAG14	77.1807
s__Clostridium_phoceensis	CAG11	32.4227
s__Clostridium_porci	CAG4	25.312
s__Clostridium_scindens	CAG21	178.592
s__Clostridium_sp._1001271st1_H5	CAG2	13.1204
s__Clostridium_sp._26_21	CAG1	32.9825
s__Clostridium_sp._26_22	CAG1	56.0842
s__Clostridium_sp._27_14	CAG1	58.1391
s__Clostridium_sp._28_12	CAG1	66.2146
s__Clostridium_sp._28_17	CAG1	96.9595
s__Clostridium_sp._AF12-19	CAG11	20.4277
s__Clostridium_sp._AF19-22AC	CAG10	10.36
s__Clostridium_sp._AF32-12BH	CAG8	19.5687
s__Clostridium_sp._AM29-11AC	CAG25	6.55683
s__Clostridium_sp._AM49-4BH	CAG2	16.5515
s__Clostridium_sp._CAG1013	CAG17	10.6202
s__Clostridium_sp._CAG245	CAG3	9.66411
s__Clostridium_sp._CAG269	CAG1	20.4183
s__Clostridium_sp._CAG273	CAG2	46.9564
s__Clostridium_sp._CAG343	CAG1	581.078
s__Clostridium_sp._CAG354_28_25	CAG2	12.2485
s__Clostridium_sp._CAG356	CAG1	47.104
s__Clostridium_sp._CAG389	CAG1	149.247
s__Clostridium_sp._CAG433	CAG1	15.5851
s__Clostridium_sp._CAG440	CAG1	328.149
s__Clostridium_sp._CAG452	CAG2	47.5486
s__Clostridium_sp._CAG465	CAG22	36.2479
s__Clostridium_sp._CAG470	CAG1	26.7164
s__Clostridium_sp._CAG508	CAG2	49.7769
s__Clostridium_sp._CAG567	CAG2	31.0859
s__Clostridium_sp._CAG571	CAG2	47.8444
s__Clostridium_sp._CAG575	CAG1	51.8455
s__Clostridium_sp._CAG628	CAG1	11.2679
s__Clostridium_sp._CAG762	CAG1	9.04319
s__Clostridium_sp._CAG780	CAG1	46.6843
s__Clostridium_sp._CAG798	CAG2	40.589
s__Clostridium_sp._CAG921	CAG22	75.6213
s__Clostridium_sp._CAG964	CAG3	12.9886
s__Clostridium_sp._D43t1_170807_D5	CAG16	19.2232
s__Clostridium_sp._DFI.5.61	CAG27	18.2231
s__Clostridium_sp._DMHC_10	CAG32	31.0064
s__Clostridium_sp._E02	CAG26	18.8437
s__Clostridium_sp._L2-50	CAG19	18.0219
s__Clostridium_sp._M621	CAG2	26.2174
s__Clostridium_sp._MCC353	CAG19	9.94122
s__Clostridium_sp._MD294	CAG2	52.2621
s__Clostridium_sp._Marseille-P2538	CAG16	14.1066
s__Clostridium_sp._Marseille-P299	CAG25	10.3717
s__Clostridium_sp._OM07-9AC	CAG1	8.23806
s__Clostridium_sp._SS21	CAG16	7.46667
s__Clostridium_symbiosum	CAG2	278.404
s__Clostridium_tagluense	CAG10	21.6534
s__Colidextribacter_sp._210702-DFI.3.9	CAG27	20.8819
s__Colidextribacter_sp._OB.20	CAG27	1388.78
s__Collinsella_aerofaciens	CAG5	30.1905
s__Collinsella_provencensis	CAG1	7.77612
s__Collinsella_sp._An271	CAG5	24.7471
s__Collinsella_tanakaei	CAG9	41.9686
s__Coprobacillus_cateniformis	CAG26	79.5046
s__Coprobacter_fastidiosus	CAG17	56.7071
s__Coprobacter_secundus	CAG10	18.5144
s__Coprobacter_sp._LH1063	CAG3	11.6779
s__Coprococcus_catus	CAG29	81.4998
s__Coprococcus_comes	CAG14	46.145
s__Coprococcus_eutactus	CAG26	95.6438
s__Coprococcus_sp._AF21-14LB	CAG34	26.0398
s__Coprococcus_sp._AM97-06	CAG34	10.4796
s__Coprococcus_sp._HPP0048	CAG16	7.6625
s__Coprococcus_sp._LG100-32	CAG14	9.54411
s__Coriobacteriaceae_bacterium	CAG29	225.876
s__Coriobacteriia_bacterium	CAG8	21.0252
s__Culturomica_massiliensis	CAG10	94.5673
s__Cuneatibacter_sp._NSJ-177	CAG2	24.5649
s__Cupidesulfovibrio_termitidis	CAG9	11.549
s__Cupriavidus_metallidurans	CAG12	395.635
s__Cutibacterium_acnes	CAG16	37.9376
s__Dellaglioa_algida	CAG31	7.58489
s__Deltaproteobacteria_bacterium	CAG9	18.006
s__Desulfomicrobium_escambiense	CAG40	10.9336
s__Desulfovibrio_cuneatus	CAG40	11.7144
s__Desulfovibrio_desulfuricans	CAG9	49.8512
s__Desulfovibrio_diazotrophicus	CAG42	17.025
s__Desulfovibrio_fairfieldensis	CAG38	107.501
s__Desulfovibrio_intestinalis	CAG18	14.8189
s__Desulfovibrio_legallii	CAG38	31.7353
s__Desulfovibrio_litoralis	CAG40	6.98081
s__Desulfovibrio_piger	CAG38	98.4097
s__Desulfovibrio_porci	CAG29	480.448
s__Desulfovibrio_sp._3_1_syn3	CAG38	51.1908
s__Desulfovibrio_sp._6_1_46AFAA	CAG9	85.6798
s__Desulfovibrio_sp._86	CAG38	26.3578
s__Desulfovibrio_sp._An276	CAG38	18.3754
s__Desulfovibrio_sp._MES5	CAG18	12.4826
s__Desulfovibrio_sp._ZJ200	CAG9	221.734
s__Desulfovibrio_sp._ZJ369	CAG9	185.91
s__Desulfovibrio_sulfodismutans	CAG40	10.2979
s__Desulfovibrio_vulgaris	CAG9	25.0077
s__Desulfovibrionaceae_bacterium	CAG9	228.445
s__Desulfovibrionaceae_bacterium_LT0009	CAG10	517.135
s__Diplocloster_modestus	CAG2	10.3273
s__Dorea_ammoniilytica	CAG24	11.7607
s__Dorea_formicigenerans	CAG14	83.5763
s__Dorea_longicatena	CAG2	205.838
s__Dorea_phocaeensis	CAG14	10.9043
s__Dorea_sp._5-2	CAG2	1277
s__Dorea_sp._CAG317	CAG23	40.04
s__Dorea_sp._D27	CAG14	13.9045
s__Drancourtella_sp._An177	CAG14	7.19442
s__Dubosiella_newyorkensis	CAG31	424.612
s__Duncaniella_dubosii	CAG12	3130.49
s__Duncaniella_freteri	CAG12	2225.02
s__Duncaniella_muris	CAG12	4396.23
s__Duncaniella_sp._B8	CAG12	110.273
s__Duncaniella_sp._C9	CAG12	218.084
s__Dysosmobacter_sp._Marseille-Q4140	CAG27	10.6976
s__Dysosmobacter_welbionis	CAG11	20.9952
s__Eggerthella_lenta	CAG13	24.8684
s__Eggerthella_sinensis	CAG13	8.04289
s__Eggerthella_sp._1_3_56FAA	CAG21	30.6632
s__Eggerthella_sp._CAG1427	CAG1	7.88119
s__Eisenbergiella_massiliensis	CAG19	52.0912
s__Eisenbergiella_sp._OF01-20	CAG17	19.2325
s__Eisenbergiella_tayi	CAG21	41.4229
s__Emergencia_timonensis	CAG1	9.37582
s__Enterobacter_sp._BIDMC100	CAG10	24.3082
s__Enterocloster_aldenensis	CAG15	466.607
s__Enterocloster_asparagiformis	CAG2	14.7421
s__Enterocloster_bolteae	CAG32	231.867
s__Enterocloster_clostridioformis	CAG19	441.397
s__Enterocloster_lavalensis	CAG32	321.76
s__Enterococcus_faecalis	CAG2	394.177
s__Enterococcus_faecium	CAG12	59.2561
s__Enterococcus_gallinarum	CAG2	9.13512
s__Enterococcus_sp._OL5	CAG1	7.65968
s__Enterorhabdus_sp._NM05_H27	CAG5	144.211
s__Enterorhabdus_sp._P55	CAG5	491.368
s__Erysipelatoclostridium_sp._An15	CAG24	12.526
s__Erysipelatoclostridium_sp._An173	CAG26	13.6839
s__Erysipelothrix_rhusiopathiae	CAG1	161.066
s__Erysipelotrichaceae_bacterium_2_2_44A	CAG31	138.654
s__Erysipelotrichaceae_bacterium_CAG64	CAG31	156.269
s__Erysipelotrichaceae_bacterium_LH1062	CAG37	17.1623
s__Erysipelotrichaceae_bacterium_NYU-BL-E8	CAG31	508.131
s__Erysipelotrichaceae_bacterium_NYU-BL-F16	CAG31	671.581
s__Erysipelotrichaceae_bacterium_OPF54	CAG27	174.276
s__Erythrobacter_sp._NAP1	CAG12	7.27109
s__Escherichia_coli	CAG13	34.8956
s__Eubacteriales_bacterium	CAG27	13.6386
s__Eubacterium_plexicaudatum	CAG19	745.113
s__Eubacterium_ramulus	CAG21	28.0267
s__Eubacterium_sp._1001713B170207_170306_E7	CAG24	10.3892
s__Eubacterium_sp._14-2	CAG2	372.198
s__Eubacterium_sp._TM05-53	CAG1	8.66799
s__Eubacterium_ventriosum	CAG29	90.6513
s__Evtepia_gabavorous	CAG2	20.7778
s__Extibacter_muris	CAG14	45.174
s__Extibacter_sp._GGCC_0201	CAG23	18.4075
s__Faecalibacterium_prausnitzii	CAG14	212.839
s__Faecalibacterium_sp._An58	CAG7	42.0977
s__Faecalibaculum_rodentium	CAG5	2401.6
s__Faecalicatena_contorta	CAG20	110.46
s__Faecalicatena_faecalis	CAG14	22.1346
s__Faecalicatena_fissicatena	CAG26	21.4999
s__Faecalicatena_orotica	CAG26	27.2018
s__Faecalicatena_sp._Marseille-Q4148	CAG34	43.486
s__Faecalicoccus_pleomorphus	CAG31	41.8026
s__Faecalimonas_umbilicata	CAG14	62.1953
s__Faecalitalea_cylindroides	CAG27	48.3033
s__Firmicutes_bacterium_ASF500	CAG27	2575.32
s__Firmicutes_bacterium_CAG124	CAG16	13.8573
s__Firmicutes_bacterium_CAG194	CAG14	6.65234
s__Firmicutes_bacterium_CAG536	CAG1	7.49821
s__Firmicutes_bacterium_CAG822	CAG1	11.6503
s__Firmicutes_bacterium_CAG882	CAG12	29.8538
s__Firmicutes_bacterium_M10-2	CAG27	169.548
s__Firmicutes_bacterium_TM09-10	CAG32	9.67685
s__Flaviaesturariibacter_aridisoli	CAG17	8.86598
s__Flavobacterium_nitrogenifigens	CAG19	46.8321
s__Flavobacterium_psychrophilum	CAG16	10.3717
s__Flavonifractor_plautii	CAG27	718.878
s__Flavonifractor_sp._An10	CAG27	22.498
s__Flavonifractor_sp._An100	CAG27	29.6636
s__Flavonifractor_sp._An112	CAG17	11.9144
s__Flavonifractor_sp._An306	CAG27	22.6519
s__Flavonifractor_sp._An4	CAG2	22.652
s__Flavonifractor_sp._An52	CAG1	10.8575
s__Flavonifractor_sp._An92	CAG2	8.87368
s__Flavonifractor_sp._DFI.6.63	CAG19	14.7308
s__Flintibacter_muris	CAG27	2623.94
s__Flintibacter_sp._BX5	CAG27	13.7872
s__Floccifex_porci	CAG24	34.3667
s__Frisingicoccus_caecimuris	CAG26	59.0736
s__Fumia_xinanensis	CAG2	10.4478
s__Fusicatenibacter_saccharivorans	CAG26	40.2595
s__Fusobacterium_naviforme	CAG2	28.3705
s__Fusobacterium_perfoetens	CAG10	8.57845
s__Fusobacterium_sp._CM21	CAG12	18.04
s__Fusobacterium_sp._HMSC073F01	CAG2	22.3787
s__Gelidibacter_maritimus	CAG16	37.4786
s__Gemmiger_formicilis	CAG12	33.549
s__Gordonibacter_massiliensis	CAG10	5.77766
s__Gordonibacter_pamelaeae	CAG8	7.46251
s__Gordonibacter_urolithinfaciens	CAG8	5.68189
s__Granulimonas_faecalis	CAG29	930.08
s__Halanaerobium_saccharolyticum	CAG1	7.56947
s__Hallella_bergensis	CAG10	7.1167
s__Helcococcus_massiliensis	CAG31	4.91436
s__Helicobacter_japonicus	CAG17	3896.88
s__Heliomicrobium_modesticaldum	CAG31	62.2782
s__Heminiphilus_faecis	CAG10	15449.1
s__Herbinix_hemicellulosilytica	CAG5	114.701
s__Holdemanella_biformis	CAG31	56.655
s__Holdemanella_porci	CAG24	17.245
s__Hominibacterium_faecale	CAG2	10.16
s__Hominisplanchenecus_murintestinalis	CAG2	583.532
s__Hungateiclostridiaceae_bacterium_KB18	CAG27	69.816
s__Hungatella_effluvii	CAG32	47.9778
s__Hungatella_hathewayi	CAG8	79.4859
s__Hungatella_xylanolytica	CAG10	8.23247
s__Hutsoniella_sourekii	CAG8	39.7027
s__Hydrogeniiclostridium_mannosilyticum	CAG2	8.74458
s__Hydrogenoanaerobacterium_saccharovorans	CAG26	24.0965
s__Hyphomicrobiales_bacterium	CAG42	11.7927
s__Ileibacterium_valens	CAG31	8448.23
s__Intestinibacter_bartlettii	CAG5	33.0124
s__Intestinimonas_butyriciproducens	CAG27	202.302
s__Intestinimonas_massiliensis	CAG11	81.2347
s__Jilunia_laotingensis	CAG21	12.5982
s__Klebsiella_oxytoca	CAG27	100.242
s__Klebsiella_pneumoniae	CAG7	86.3149
s__Lachnoclostridium_phocaeense	CAG27	23.7772
s__Lachnoclostridium_sp._An131	CAG21	33.866
s__Lachnoclostridium_sp._An181	CAG34	383.377
s__Lachnoclostridium_sp._An196	CAG16	8.75912
s__Lachnoclostridium_sp._YL32	CAG19	193.3
s__Lachnospira_eligens	CAG2	10.9275
s__Lachnospiraceae_bacterium	CAG2	11881.1
s__Lachnospiraceae_bacterium_10-1	CAG2	865.045
s__Lachnospiraceae_bacterium_28-4	CAG32	21566.8
s__Lachnospiraceae_bacterium_2_1_46FAA	CAG14	174.248
s__Lachnospiraceae_bacterium_3-1	CAG2	1022.89
s__Lachnospiraceae_bacterium_6_1_37FAA	CAG23	15.731
s__Lachnospiraceae_bacterium_9_1_43BFAA	CAG14	9.37368
s__Lachnospiraceae_bacterium_A2	CAG2	843.644
s__Lachnospiraceae_bacterium_A4	CAG25	1445.19
s__Lachnospiraceae_bacterium_AM25-22	CAG14	15.3531
s__Lachnospiraceae_bacterium_KGMB03038	CAG17	26.9675
s__Lachnospiraceae_bacterium_M18-1	CAG35	304.415
s__Lachnospiraceae_bacterium_MD308	CAG1	467.415
s__Lachnospiraceae_bacterium_MD335	CAG19	790.527
s__Lachnospiraceae_bacterium_OF09-33XD	CAG16	12.5865
s__Lachnospiraceae_bacterium_TF09-5	CAG14	11.2661
s__Lachnospiraceae_bacterium_oral_taxon_500	CAG32	9.50199
s__Lacrimispora_sp._210928-DFI.3.58	CAG19	39.5555
s__Lacrimispora_sphenoides	CAG10	9.58735
s__Lacticaseibacillus_rhamnosus	CAG39	19.7197
s__Lactobacillaceae_bacterium	CAG20	127.123
s__Lactobacillus_amylolyticus	CAG31	37.3039
s__Lactobacillus_crispatus	CAG5	117.679
s__Lactobacillus_delbrueckii	CAG39	55.6291
s__Lactobacillus_gasseri	CAG16	180.198
s__Lactobacillus_iners	CAG39	78.9653
s__Lactobacillus_intestinalis	CAG29	339.475
s__Lactobacillus_jensenii	CAG39	103.487
s__Lactobacillus_johnsonii	CAG39	4915.91
s__Lactobacillus_paragasseri	CAG39	38.0583
s__Lactobacillus_sp._UMNPBX1	CAG2	7.77947
s__Lactobacillus_taiwanensis	CAG39	762.307
s__Lactococcus_cremoris	CAG29	46.2051
s__Lactococcus_garvieae	CAG29	7.66271
s__Lactococcus_intestinalis	CAG39	380.112
s__Lactococcus_lactis	CAG29	443.356
s__Lactonifactor_longoviformis	CAG12	46.908
s__Lawsonia_intracellularis	CAG9	136.541
s__Lawsonibacter_asaccharolyticus	CAG27	70.1197
s__Lawsonibacter_sp._OA9	CAG2	13.1868
s__Lepagella_muris	CAG12	10433.7
s__Leptogranulimonas_caecicola	CAG1	281.905
s__Ligilactobacillus_agilis	CAG39	25.1587
s__Ligilactobacillus_animalis	CAG20	65.9888
s__Ligilactobacillus_apodemi	CAG10	11.1217
s__Ligilactobacillus_aviarius	CAG39	14.2677
s__Ligilactobacillus_murinus	CAG20	4727.61
s__Ligilactobacillus_pabuli	CAG20	15.718
s__Ligilactobacillus_ruminis	CAG2	58.9159
s__Limosilactobacillus_agrestis	CAG15	6.76759
s__Limosilactobacillus_balticus	CAG15	8.30461
s__Limosilactobacillus_caviae	CAG15	8.17702
s__Limosilactobacillus_portuensis	CAG6	15.6679
s__Limosilactobacillus_reuteri	CAG15	2536.04
s__Limosilactobacillus_urinaemulieris	CAG6	106.332
s__Limosilactobacillus_vaginalis	CAG6	33.2346
s__Longibaculum_muris	CAG34	53.5978
s__Longicatena_caecimuris	CAG27	80.5993
s__Lutibacter_sp._HS1-25	CAG27	24.1508
s__Luxibacter_massiliensis	CAG14	69.7706
s__Mailhella_massiliensis	CAG9	56.0146
s__Marinilactibacillus_psychrotolerans	CAG27	39.1677
s__Marseilla_massiliensis	CAG15	22.7222
s__Marvinbryantia_formatexigens	CAG14	63.0669
s__Massiliimalia_massiliensis	CAG18	11.1525
s__Massilistercora_timonensis	CAG2	80.2982
s__Mediterranea_sp._An20	CAG17	12.3083
s__Mediterranea_sp._ET5	CAG12	34.5102
s__Mediterraneibacter_agrestimuris	CAG16	213.159
s__Mediterraneibacter_butyricigenes	CAG32	19.1644
s__Mediterraneibacter_glycyrrhizinilyticus	CAG14	53.3538
s__Mediterraneibacter_massiliensis	CAG14	13.5739
s__Megalodesulfovibrio_gigas	CAG9	15.0525
s__Merdibacter_massiliensis	CAG1	92.3815
s__Merdimmobilis_hominis	CAG2	137.154
s__Merdimonas_faecis	CAG34	30.3415
s__Methanobrevibacter_boviskoreani	CAG39	3.89023
s__Microbacterium_esteraromaticum	CAG8	8.85535
s__Microcystis_aeruginosa	CAG1	15.4148
s__Millionella_massiliensis	CAG24	165.741
s__Mordavella_massiliensis	CAG14	20.7849
s__Muribaculaceae_bacterium	CAG12	12898.7
s__Muribaculaceae_bacterium_Isolate-001_NCI	CAG12	1111.66
s__Muribaculaceae_bacterium_Isolate-002_NCI	CAG17	39988.5
s__Muribaculaceae_bacterium_Isolate-004_NCI	CAG18	3572.07
s__Muribaculaceae_bacterium_Isolate-007_NCI	CAG12	229.595
s__Muribaculaceae_bacterium_Isolate-013_NCI	CAG12	1571.54
s__Muribaculaceae_bacterium_Isolate-036_Harlan	CAG16	2370.9
s__Muribaculaceae_bacterium_Isolate-037_Harlan	CAG12	2500.92
s__Muribaculaceae_bacterium_Isolate-039_Harlan	CAG12	925.82
s__Muribaculaceae_bacterium_Isolate-042_Harlan	CAG12	1012.27
s__Muribaculaceae_bacterium_Isolate-043_Harlan	CAG18	917.574
s__Muribaculaceae_bacterium_Isolate-077_Janvier	CAG12	495.684
s__Muribaculaceae_bacterium_Isolate-080_Janvier	CAG12	2135.06
s__Muribaculaceae_bacterium_Isolate-083_Janvier	CAG12	507.63
s__Muribaculaceae_bacterium_Isolate-100_HZI	CAG12	1255.58
s__Muribaculaceae_bacterium_Isolate-102_HZI	CAG12	527.065
s__Muribaculaceae_bacterium_Isolate-104_HZI	CAG12	1928.78
s__Muribaculaceae_bacterium_Isolate-105_HZI	CAG10	6230.18
s__Muribaculaceae_bacterium_Isolate-110_HZI	CAG12	2210.95
s__Muribaculaceae_bacterium_Isolate-113_HZI	CAG21	364.004
s__Muribaculaceae_bacterium_Isolate-114_HZI	CAG16	1827.33
s__Muribaculum_gordoncarteri	CAG12	1475.47
s__Muribaculum_intestinale	CAG12	8173.98
s__Muribaculum_sp._An287	CAG22	12.4888
s__Muribaculum_sp._An289	CAG22	10.6865
s__Muribaculum_sp._NM65_B17	CAG12	1215.73
s__Muricaecibacterium_torontonense	CAG1	442.199
s__Muriventricola_aceti	CAG27	26.2206
s__Mycobacterium_ahvazicum	CAG1	80.5175
s__Mycoplasmatota_bacterium	CAG3	9.36632
s__Negativibacillus_massiliensis	CAG16	69.638
s__Neglectibacter_sp._59	CAG27	28.8752
s__Neglectibacter_sp._X58	CAG2	52.7854
s__Neglectibacter_timonensis	CAG17	17.4478
s__Odoribacter_laneus	CAG17	304.502
s__Odoribacter_lunatus	CAG10	101.355
s__Odoribacter_sp._43_10	CAG19	42.3578
s__Odoribacter_sp._AF21-41	CAG10	28.0784
s__Odoribacter_sp._Z80	CAG10	3701.69
s__Odoribacter_splanchnicus	CAG10	1773.69
s__Odoribacter_splanchnicus_CAG14	CAG15	23.466
s__Oleidesulfovibrio_alaskensis	CAG9	9.35793
s__Olsenella_sp._CU969	CAG29	34.2769
s__Oribacterium_parvum	CAG1	9.03798
s__Ornithobacterium_rhinotracheale	CAG16	41.7284
s__Oscillibacter_hominis	CAG1	11.5039
s__Oscillibacter_ruminantium	CAG16	47.947
s__Oscillibacter_sp.	CAG2	8.002
s__Oscillibacter_sp._1-3	CAG27	1800.24
s__Oscillibacter_sp._CU971	CAG27	1112.93
s__Oscillibacter_sp._KLE_1728	CAG27	17.7546
s__Oscillibacter_sp._PC13	CAG27	23.3797
s__Oscillibacter_valericigenes	CAG11	181.761
s__Oscillospiraceae_bacterium	CAG27	107.062
s__Otoolea_muris	CAG19	652.523
s__Paenibacillus_agaridevorans	CAG20	16.1932
s__Paenibacillus_elgii	CAG3	8.51421
s__Paenibacillus_sp._P22	CAG29	18.1584
s__Paeniclostridium_sordellii	CAG31	12.5188
s__Palleniella_intestinalis	CAG12	394.048
s__Parabacteroides_acidifaciens	CAG12	28.2662
s__Parabacteroides_bouchesdurhonensis	CAG12	13.4514
s__Parabacteroides_chinchillae	CAG12	245.292
s__Parabacteroides_distasonis	CAG16	4785.5
s__Parabacteroides_faecis	CAG12	43.3572
s__Parabacteroides_goldsteinii	CAG15	1307.15
s__Parabacteroides_johnsonii	CAG29	256.804
s__Parabacteroides_johnsonii_CAG246	CAG18	8.81017
s__Parabacteroides_merdae	CAG12	770.347
s__Parabacteroides_merdae_CAG48	CAG12	56.7662
s__Parabacteroides_pacaensis	CAG12	30.2586
s__Parabacteroides_sp._20_3	CAG12	46.0215
s__Parabacteroides_sp._2_1_7	CAG12	21.3464
s__Parabacteroides_sp._AGMB00274	CAG12	20.6098
s__Parabacteroides_sp._AM08-6	CAG21	15.263
s__Parabacteroides_sp._An277	CAG12	16.3481
s__Parabacteroides_sp._CH2-D42-20	CAG12	146.815
s__Parabacteroides_sp._D13	CAG16	85.4001
s__Parabacteroides_sp._GYB001	CAG19	13.7575
s__Parabacteroides_sp._Marseille-P3160	CAG3	8.1243
s__Parabacteroides_sp._N37	CAG10	127.425
s__Parabacteroides_sp._W1-Q-101	CAG12	54.7124
s__Parabacteroides_sp._ZJ-118	CAG12	359.281
s__Paramuribaculum_intestinale	CAG10	12023.4
s__Paraprevotella_clara	CAG21	68.3241
s__Paraprevotella_xylaniphila	CAG21	184.783
s__Parasutterella_excrementihominis	CAG20	1038.04
s__Parasutterella_excrementihominis_CAG233	CAG20	53.0039
s__Parasutterella_muris	CAG19	61.8921
s__Parvibacter_caecicola	CAG13	36.2464
s__Parvicella_tangerina	CAG3	15.7989
s__Pedobacter_quisquiliarum	CAG21	59.8359
s__Peptoanaerobacter_stomatis	CAG2	10.8675
s__Peptoclostridium_sp._AF21-18	CAG1	8.46993
s__Peribacillus_simplex	CAG3	7.22932
s__Petralouisia_muris	CAG2	834.064
s__Petrimonas_sp._IBARAKI	CAG21	7.64865
s__Phascolarctobacterium_faecium	CAG1	17.5947
s__Phascolarctobacterium_succinatutens	CAG26	13.7656
s__Phocaeicola_barnesiae	CAG21	6.42509
s__Phocaeicola_coprocola	CAG14	87.546
s__Phocaeicola_dorei	CAG16	200.015
s__Phocaeicola_intestinalis	CAG12	74.1913
s__Phocaeicola_massiliensis	CAG21	63.0605
s__Phocaeicola_plebeius	CAG16	151.971
s__Phocaeicola_sartorii	CAG12	464.495
s__Phocaeicola_sp._KGMB11183	CAG21	12.6633
s__Phocaeicola_vulgatus	CAG12	1381.37
s__Phycicoccus_elongatus	CAG2	13.1779
s__Porphyromonadaceae_bacterium	CAG12	85.2705
s__Porphyromonas_asaccharolytica	CAG29	14.3633
s__Porphyromonas_gingivalis	CAG8	12.4503
s__Porphyromonas_sp._31_2	CAG17	31.4939
s__Prevotella_amnii	CAG16	73.7388
s__Prevotella_baroniae	CAG12	21.9485
s__Prevotella_copri	CAG12	484.766
s__Prevotella_intermedia	CAG17	120.835
s__Prevotella_lascolaii	CAG21	6.66259
s__Prevotella_marseillensis	CAG19	9.85692
s__Prevotella_melaninogenica	CAG29	5.96656
s__Prevotella_multiformis	CAG17	44.4951
s__Prevotella_nigrescens	CAG21	28.4022
s__Prevotella_pallens	CAG12	25.7725
s__Prevotella_pectinovora	CAG12	25.0201
s__Prevotella_ruminicola	CAG8	21.1433
s__Prevotella_sp._CAG1031	CAG12	264.796
s__Prevotella_sp._CAG1058	CAG21	13.7983
s__Prevotella_sp._CAG1185	CAG17	46.0432
s__Prevotella_sp._CAG1320	CAG10	10.4505
s__Prevotella_sp._CAG279	CAG16	175.083
s__Prevotella_sp._CAG474	CAG12	45.1671
s__Prevotella_sp._CAG485	CAG12	83.2361
s__Prevotella_sp._CAG487	CAG20	25.6604
s__Prevotella_sp._CAG520	CAG12	21.5608
s__Prevotella_sp._CAG5226	CAG21	13.7291
s__Prevotella_sp._CAG617	CAG16	62.5641
s__Prevotella_sp._CAG755	CAG1	52.0639
s__Prevotella_sp._CAG873	CAG12	205.424
s__Prevotella_sp._CAG891	CAG1	97.2085
s__Prevotella_sp._MGM1	CAG21	501.078
s__Prevotella_sp._MGM2	CAG21	3516.7
s__Prevotella_sp._P5-64	CAG1	5.26727
s__Prevotella_sp._PCJ2	CAG12	164.172
s__Prevotella_sp._PJ1A	CAG21	109.864
s__Prevotella_sp._PTAC	CAG19	182.941
s__Prevotella_sp._oral_taxon_317	CAG12	20.0169
s__Prevotella_sp._tc2-28	CAG17	27.8364
s__Prevotella_stercorea	CAG12	28.3189
s__Prevotellamassilia_timonensis	CAG1	109.362
s__Proteiniphilum_saccharofermentans	CAG12	19.105
s__Proteiniphilum_sp._X52	CAG12	29.7846
s__Proteobacteria_bacterium_CAG139	CAG20	30.2732
s__Pseudoflavonifractor_capillosus	CAG26	400.929
s__Pseudoflavonifractor_gallinarum	CAG2	8.67889
s__Pseudoflavonifractor_phocaeensis	CAG27	210.042
s__Pseudoflavonifractor_sp._524-17	CAG27	832.037
s__Pseudoflavonifractor_sp._60	CAG27	1163.26
s__Pseudoflavonifractor_sp._AF19-9AC	CAG27	37.8514
s__Pseudoflavonifractor_sp._An184	CAG11	27.5041
s__Pseudomonas_sp._Bi70	CAG21	25.5354
s__Pusillibacter_faecalis	CAG27	9.35419
s__Pyxidicoccus_sp._SCPEA002	CAG42	7.66111
s__Raoultibacter_massiliensis	CAG8	6.56824
s__Rhodococcus_qingshengii	CAG1	13.8484
s__Rikenella_microfusus	CAG24	437.699
s__Robertmurraya_sp._DFI.2.37	CAG1	8.02644
s__Robinsoniella_peoriensis	CAG14	11.3709
s__Robinsoniella_sp._KNHs210	CAG1	12.5732
s__Romboutsia_ilealis	CAG2	854.881
s__Roseburia_faecis	CAG2	29.8069
s__Roseburia_hominis	CAG2	30.8588
s__Roseburia_intestinalis	CAG19	75.8477
s__Roseburia_inulinivorans	CAG2	42.8676
s__Roseburia_sp._1XD42-69	CAG2	847.706
s__Roseburia_sp._40_7	CAG2	17.7138
s__Roseburia_sp._499	CAG2	19.4677
s__Roseburia_sp._831b	CAG2	11.0794
s__Roseburia_sp._AF42-8	CAG2	20.2385
s__Roseburia_sp._BX1005	CAG2	304.471
s__Ruminiclostridium_papyrosolvens	CAG31	90.3383
s__Ruminococcus_bromii	CAG2	27.9994
s__Ruminococcus_callidus	CAG32	24.6109
s__Ruminococcus_flavefaciens	CAG1	10.7401
s__Ruminococcus_gnavus	CAG12	376.404
s__Ruminococcus_lactaris	CAG14	26.9788
s__Ruminococcus_sp._AF14-10	CAG1	8.92586
s__Ruminococcus_sp._AF42-9BH	CAG2	14.3172
s__Ruminococcus_sp._NSJ-13	CAG14	8.24418
s__Ruminococcus_torques	CAG12	289.659
s__Ruthenibacterium_lactatiformans	CAG27	94.2746
s__Sanguibacteroides_justesenii	CAG10	7.39513
s__Schaedlerella_arabinosiphila	CAG2	1102.84
s__Selenomonas_sp._oral_taxon_920	CAG1	15.249
s__Selenomonas_sputigena	CAG2	7.28635
s__Sellimonas_intestinalis	CAG14	95.986
s__Senegalimassilia_anaerobia	CAG8	5.14815
s__Senimuribacter_intestinalis	CAG16	127.553
s__Sharpea_azabuensis	CAG31	22.6258
s__Sharpea_porci	CAG1	9.08795
s__Shewanella_benthica	CAG16	6.1146
s__Shewanella_fodinae	CAG31	11.639
s__Sodaliphilus_pleomorphus	CAG29	25.762
s__Sphingomonas_sp._AX6	CAG39	6.60065
s__Sporofaciens_musculi	CAG2	648.268
s__Sporotomaculum_syntrophicum	CAG10	13.5306
s__Stenotrophomonas_maltophilia	CAG12	18.7594
s__Stigmatella_aurantiaca	CAG27	27.217
s__Streptococcus_agalactiae	CAG31	72.5659
s__Streptococcus_australis	CAG39	17.1736
s__Streptococcus_gallolyticus	CAG3	9.16997
s__Streptococcus_iniae	CAG5	33.203
s__Streptococcus_mitis	CAG20	11.104
s__Streptococcus_pneumoniae	CAG16	36.7111
s__Streptococcus_pyogenes	CAG39	48.7112
s__Streptococcus_suis	CAG20	40.046
s__Streptomyces_chryseus	CAG7	50.5514
s__Streptomyces_graminofaciens	CAG31	14.1798
s__Streptomyces_griseocarneus	CAG16	200.056
s__Streptomyces_longisporoflavus	CAG29	5.93023
s__Streptomyces_sp._NRRL_F-2580	CAG18	4.93632
s__Subdoligranulum_variabile	CAG9	14.1198
s__Sulfuriferula_sp._AH1	CAG31	34.2588
s__Sutterella_parvirubra	CAG12	5.50563
s__TM7_phylum_sp._oral_taxon_351	CAG10	12.2635
s__Tannerella_forsythia	CAG12	29.2873
s__Tannerella_sp._6_1_58FAA_CT1	CAG17	17.2876
s__Tannerella_sp._CAG118	CAG35	6.41926
s__Tepidibacter_sp._8C15b	CAG1	38.8019
s__Thermobrachium_celere	CAG5	73.3433
s__Thermoclostridium_caenicola	CAG1	4.92048
s__Thermovenabulum_gondwanense	CAG17	64.7548
s__Thomasclavelia_cocleata	CAG10	227.714
s__Thomasclavelia_spiroformis	CAG26	15.4462
s__Treponema_pedis	CAG20	11.9534
s__Turicibacter_sanguinis	CAG1	13.6843
s__Turicibacter_sp._1E2	CAG10	21.5435
s__Turicimonas_muris	CAG19	453.584
s__Ureibacillus_thermophilus	CAG2	13.8833
s__Variimorphobacter_saccharofermentans	CAG19	12.6985
s__Veillonella_atypica	CAG1	8.28344
s__Verrucomicrobiota_bacterium	CAG10	43.1351
s__Vescimonas_coprocola	CAG32	17.4128
s__Vibrio_parahaemolyticus	CAG16	352.306
s__Virgibacillus_profundi	CAG12	60.4159
s__Wansuia_hejianensis	CAG1	10.4325
s__Weissella_sp._DD23	CAG20	10.8405
s__Xanthomonas_citri	CAG1	14.0871
s__Xenorhabdus_cabanillasii	CAG31	23.5311
s__Xylanibacter_caecicola	CAG12	42.8175
s__Xylanibacter_muris	CAG12	129.893
s__Xylanibacter_rodentium	CAG12	3.86831
s__Yanshouia_hominis	CAG27	9.58878
s__bacterium_0.1xD8-71	CAG2	462.492
s__bacterium_0.1xD8-82	CAG2	376.174
s__bacterium_1XD42-1	CAG2	204.322
s__bacterium_1XD42-54	CAG2	97.774
s__bacterium_1XD42-8	CAG2	524.368
s__bacterium_1XD8-76	CAG2	197.562
s__bacterium_1xD42-67	CAG27	1719.18
s__bacterium_1xD42-87	CAG2	678.827
s__bacterium_1xD8-6	CAG25	6.30201
s__bacterium_D16-36	CAG2	184.477
s__bacterium_D16-50	CAG2	1245.9
s__bacterium_D16-51	CAG31	27.1219
s__bacterium_D16-54	CAG19	565.661
s__bacterium_D16-59	CAG2	279.946
s__bacterium_F082	CAG16	219.419
s__bacterium_F083	CAG12	64.9204
s__bacterium_J102018	CAG19	3478.58
s__bacterium_P201	CAG12	188.619
s__Rhizopus_arrhizus	CAG10	21.427
